# Supplementary material for: The Importance of Perceived Relevance: A Qualitative Evaluation of Patient’s Perceptions of Value and Impact Following a Low-Intensity Group-Based Pain Management Program
Source: Medicina (Kaunas). 2021 Jan 7;57(1):46. doi: 10.3390/medicina57010046 (PMC7826549; doi:10.3390/medicina57010046)
Supplement: Supplementary file 1 [file medicina-57-00046-s001.zip › File S1.xlsx]

## Sheet: Coding tree
Number	Code	Overlapping colour	Quote	Participant	Subthemes (grouped codes)	Themes
1	Pain described in anatomical language		"I was getting pain in my left shoulder, my neck, my thoracic and my lumbar."	1	Overall very positive	The program overall was positive, but…
			The pain originated from the spot of the operation from the L1, S1 on my back… there was a big hump that left me with chronic pain.	7	Exceeded expectations
			Well, all my left arm, right up through the shoulder and everything. My right ankle was fractured in the car accident, my lower back, left lower back area was bruised and battered and all my chest and everything was all battered and bruised and lumpy and bumpy, so, but it was all over, really.	12	Recommend to others
2	Link pain with physical activity		"I have been doing a fair bit of heavy labour today so I am a bit worn out."	1	Motivating, provided a sense of hope
			If I did some work, physical activity, that can trigger it off	7	Logical and made sense
			if I do the wrong thing, it starts to burn	7	Transformative, life changing
3	Movement helps pain		"Throughout the day it wasn’t so much providing I wasn’t stagnant, sitting or standing. I had to do a variation."	1	I still have pain
4	Pain impacts on activity/participation		"I couldn’t walk for long periods of time. I couldn’t sit for long periods of time, either. It did affect my social capability. It affected my work considering my work was primarily heavy manual labour. Even my recreational activities which was a lot of walking, climbing, running, kind of thing. It really did have an impact."	1	It didn’t apply to me
			"There were a lot of things I couldn’t do. I struggled with the housework, I struggled with working. I struggled lifting for a certain amount of time. It affected a lot of my day-to-day activities."	2	Inconsistent with specialists
			I had a lot of issues, walking and sitting and doing any chores,	3	Total acceptance of key messages	I valued my improved knowledge and understanding of pain, but…
			it all depends on what I was doing.	4	Partial or conditional acceptance of key messages
			I cannot drive long.	10	Rejection of key messages
5	Program was enjoyable / general satisfaction		"I really enjoyed it."	1	Stretches	I valued the stretching / relaxation / pacing / activity monitoring
			"I loved every ounce of it. "	1	Relaxation
			"Overall I’m ecstatic about how the Program went."	1	Pacing and activity monitoring
			"I thought it was going to be a bit more monotonous. They did bring an element of fun to it which was a helping factor"	1	Staff support	I valued being part of a supportive and understanding group
			"I enjoyed every part…. I thought everything was beneficial. "	2	Peer support
			"That was really good."	3	Validation, being believed
			It’s very good, it’s excellent.	6	Benchmarking
			it’s good. I’m pleased. I’m happy, more than happy.	7	Being treated as an individual
			It’s never boring.	7
			I recommend the Spark Program. It helps you, it helps you to deal with the pain. They said “The pain may not go away but you learn how to deal with it”. But in my case, the pain actually went away. If I have no pain, that means it’s excellent, I can’t say any other words. That’s it. That’s my final word. Good. Fantastic.	7
			Overall the Program is good, it a little bit helped me.	10
			it did help me, and it helped me mentally as well	12
			I’m very happy with the program...it’s a very good program	12
6	Wanting to recommend to others		"I’ve spoken about the Program to quite a lot of people & I would recommend it hands-down in a second."	5
			"I’ve spoken to numerous friends, I’ve spoken to acquaintances about it, the GP that I see as part of a Medical Centre. If ever it’s come up about pain levels in that arm & leg area, when I’ve been asked about it then, I’ve said to those GPs, “This is worth doing, if you have other people”. I keep referring them. Even if it helps one person out of every 3, it’s a bonus."	5
7	Link between physical and psychological (mood/emotions)		"The aspects of how they went across the physical attributes crossed with the mental attributes and how they all correlate with each other, was really nice."	1
			"The fact that they were able to give that information and explain how it all affects the body and how our mentality also affects it."	1
			I was going through trauma and anxiety and depression.	3
			Before all the time, I had very bad depression. Now I feel better than before. At least I can do something.	9
			It also brought on severe depression. So it meant that I wasn’t very well at all.	12
8	Pain science education helped		"It was good for me being a person who likes the information, to have that as background knowledge to understanding why I’m in pain and how to go about managing it. It really helped me."	1
			"they were able to go into it deeper and explain that to me on a bit more of a detailed basis which helped me have a better understanding of mind over matter, so to speak."	1
			"The whole information that was given to us, the exercises that we did, the mindset, the way we think about chronic pain. How much of it we create by fear. I got a lot out of that."	2
			"The most part I got out was something the Physiotherapist said that resonated with me, that pain does not equal harm"	2
			"I definitely learnt every time you have a flare up it doesn’t mean that you’ve created hurt, or you’ve made harm, or you’ve damaged your spine or your disc. Every time you do your exercises it doesn’t mean your disc is going to pop out. "	2
			"I’d be too scared to move. Now in hindsight that was making it worse because then my whole body would stiffen "	2
			Re: best bits: "the information on the functioning of brain responses to pain. That was really informative."	5
			"there is no reason for your pain" (misinterpreted - therefore we need to be careful with the hurt vs harm message)	5
			"the staff are very good at...explaining the mechanics of why things happen even when they fail"	5
			"So to me the information & the mechanics of how things work, has kept me on track, because you have an understanding of what you’re doing, it’s not just a matter of “Well this won’t work, let’s not bother”. "	5
			"I think that the underlying science of pain was a very new and important concept, the neuroscience and the brain function. "	6
			"One of the phrases that they emphasised was “pain does not equal harm”"	6
			I get more information… Yes, I learn many things in this Program.	10
	subtheme: inherently logical…		everything made sense	7
9	Biomedical model persists despite education in some		"I can understand where they’re coming from, but it was a blanket statement that hasn’t proven to be true in my case. I’ve had to have more medical intervention"	5
			I cautiously have to do it because I know that it might aggravate or pull a muscle (unintelligible) or it’s going to affect me for the whole week	8
10	Returning to work		"with the work that I did with them, I’m back into my old trade again which is absolutely fantastic."	1
			"I was sitting there thinking that I wasn’t ever going to go back into the job that I have the passion for. I was going to have to find something else. "	1
			Now I’m able to do some work – 2 hours a day in the school – which really changed my life. A turning point in my life, so I’m able to do 6 to 7 hours a week in the school.	3
11	I already knew it		"There were some parts that I already knew myself, like the meditation aspect that they had in there."	1
			People got benefit out of it, generally it was good. But for me, what they were teaching me, I already knew.	8
12	Good for others, not for me / I am unique		Look, a lot of people I know did gain benefit out of it, everyone’s situation is different. My situation had come to a point that was causing dramas.	8
			the specialist even said that nothing can be done	8
			nothing else can be done for me. As I said, I’ve got a lot of problems in my back, that’s why.	8
			it was generally ok… It has helped others. There was a class full of, I think 7 or 8 people, maybe even more, if I remember, a lot did get benefit out of it. Where people couldn’t roll down onto the floor, couldn’t get off the floor, people couldn’t get on their knees. By the end of the Program, they were doing that.	8
			One thing I notice with this Program is good, but it is not for a particular pain	10
			quite a bit of it was probably not my level	12
13	Not good for others (at Liverpool), but good for me		sometimes when I talk to my friends they said “oh, it does it help” because some people, they do it in Liverpool. But for me I find it very helpful and very good and it helped me so much.	9
14	New knowledge and reinforced existing knowledge		"when they elaborated more, a bit more in depth, it was quite good."	1
15	Provided hope / optimism / motivation		"But with their help I was able to see that there is a future providing I’m in the right mindset"	1
			"I’d like to go back to pre-injury duties. I don’t want the injuries I sustained from it to be affecting my life, to be ruining decisions that I have to make. I want to be able to strengthen that and push forward and overcome that. I don’t want the action to be a limitation of my abilities."	1
16	Pacing was important		"know the limitations of my body and know how hard to push myself and when to have a rest, and that small increments of progression instead of expecting a giant leap forward"	1
			"Slow and steady wins the race."	1
			"I’ve gone from doing nothing, sometimes for days to a couple of weeks on end, to doing 3 or 4 things per day. It could be a social event or it might be driving a little bit further than I would’ve before, where I wasn’t driving at all. Or it might be instead of doing one housework item per day to doing 3 or 4 light ones, or the next day I might rest up a bit & do a heavier one. So the pacing’s b…	5
			"by pacing I can still accomplish things that are important. But Learning pacing doesn’t come automatically and Joshua and Tia emphasised that over and over about pacing. "	6
			start doing a little bit and increase more and more and more… You get a little bit of pain but don’t get put off, just keep going…	7
			I am doing the exercises now everyday. This is pacing…	10
			I’m getting there, so it is just going to take time…	12
17	Active self-management		"I’m being a lot more proactive about being active with injuries. I’m working out those areas that are weak and have been affected by the accident and building these areas up"	1
18	Benchmarking peers		"some of them obviously had more injuries than others"	1
19	Seeing others in the group improve was helpful		"you can see by the end of that program how much they had progressed and confidently as well. Some of those blokes in there couldn’t even do a push up because it hurt so much or a squat because it hurt so much. By then end of the Program here they are doing 20 squats, pumping it out with everyone else. They had big smiles on their faces and conversing with everyone afterwards. It was really nice …	1
20	Surgery improves pain		"because I’ve had the surgery it’s improved."	2
21	Program was surprsingly good / low initial expectations		"My overall impression was really good. I was surprised. I didn’t expect it to be as good as it was. "	2
			"Going into it I was a bit negative in my mind, thinking it was another thing I’m going to do and it’s not going to work, and it was something else to add to my busy life. "	2
			To be honest… I was thinking there is too much Physiotherapist for us and they wouldn't help us too much. But it helped us, we learnt about our pain.	9
22	Expectations were raised		So I was convinced of what they were going to do there, after a few sessions that this will work and it did work. It’s a bit like religion, some believe it, some don’t. Well, I do.	7
23	Change in mindset helped / graded exposure helped		"I need to move forward with it and exercise it. "	2
			"I don’t have as much fear factor."	2
			"Maybe it was the 3rd week of the Program and I remember Tia was having us do a meditation exercise and I had been feeling chronic pain very intensely and feeling quite black in my mood. And Tia asked a question, if we could think of something that made us feel better or imagine it and I didn’t want to admit to myself, but I had to finally admit to myself “Yes, I could think of something that mad…	6
			"there was a mindset that I gained from that Program in that I think someone said “Working with the plan, not the pain”. So it was very, very helpful from my mindset point of view on adapting & coping & getting back to functionality quicker."	5
			"It’s just a different way of doing things... not reacting to that pain... The pain isn’t the first priority."	5
			before if I had pain, I stopped doing activity but now even when I have pain, I continue. Because they teach us that... Exercise sometimes hurts, but it will not affect us, it will help us.	9
			You know before I was thinking if I have pain, just rest and don’t do any activity. But after the Program even if I have pain, I will still do my activity.	9
			it got me out of, I’ve been stuck in a rut… I have more good days than bad days.	12
24	Continuing with strategies independently		"Now that the program’s finished and I haven’t been as good as I should be in maintaining what I’ve learnt, and I’ve just noticed myself that my body’s gone backwards. It just goes to show how beneficial and what a difference it does make when you do your exercises, and when you do what you’re supposed to do and it actually does work."	2
			"I definitely do my stretches"	2
			"I do my stretches and I do see that they help, and I do listen to relaxation things. I’m more aware of my breathing. "	2
			After attending those programs and all the techniques that I’ve been shown and given, those are the things that I practice every day.	3
			Actually I am doing the exercises now everyday…	10
25	Flare-up management helped		"now I’ve learnt that it’s best to move and it’s best to exercise. It’s best to do that rather than “oh my gosh, I’ve just hurt myself, I’m so scared, I’m not going to move” and I’d just lay down."	2
			"the easy adaptability of using that so when there was increased pain, it was easy to go back into that, from the gentler aspect & keep going"	5
			"I’ve been able to offset the more crisis-type spikes in pain that were affecting my left leg & left arm. "	5
26	Negative impact of misunderstanding flare-up management strategies		I was more cautious of doing more exercises as a result of the injuries that I got...	8
27	Conflicting opinions from health professionals "stuck in the biomedical model"		"I went to my Neurosurgeon and he said that “you’ve got a bulging disc”. He said, “I’ll see you back for another op” and as soon as you hear that you get scared and you think “oh my gosh, I don’t want to go through the pain”. I’ve just been near- suicidal, and you get scared and you think “I’d better not do anything because I don’t want to damage anything and cause the severe pain”. They taught m…	2
28	Decrease in catastrophic thoughts		"that’s the main part, remembering it’s just a flare up, it doesn’t mean you’re going to end up in a wheelchair because it’s hurting"	2
			After the session I was in pain for a day and then the pain dissipated. But that was from the exercises…	7
29	Staff helped		I thought Josh and Tia were both great. I thought Josh was inspirational. His energy and his passion and his belief in the program resonated not just with me, but everyone in our group.	2
			I had a lot of support while I attended the Spark Program	3
			the support I have been given by the Spark Program was really great.	3
			"The best part is the formulation, the approach and the involvement of the particular people, Josh & Tia. They’re completely focused, dedicated to working with the people in the Program. The ratio of staff to patients is very, very good and very important..."	6
			the staff are very good at keeping that encouragement up	5
			The Physiotherapist and Psychologist helped me and gave me motivation to go and exercise... I feel very good.	9
			I had Josh the Physio and the Psychologist and also the Doctors that started me off on the Program. So I was very happy with that.	12
			the people that organised the Program, were absolutely good	12
			knowing that there is somebody there if I need help	12
			the Physio or the Psychologist that will be there to help if I, they’re only a phone call away.	12
30	Experience enhanced learning		And once you believed in it and became proactive in what you were being taught you could see for yourself that it worked.	2
31	Pain impacts on relationships		my relationship with my husband was getting worse	3
32	Diagnosis = pain		I get a lot of lymphatic pain	3
33	Impact of exercise		It showed me a lot of stretches and I could move my leg.	3
			while attending the sessions every week, I was able to let go of the stick. I was walking without the stick up to 2 to 3m. That was really good.	3
			I learned… a lot of different types of exercise, movements and how to support myself if I was in a position that I was unable to do any stuff. It was really helpful.	3
			I’m able to drive now about 5 to 10km, before I couldn’t do that in the last 3 years. I didn’t have the strength in my legs.	3
			"It didn't work for me. It didn't do anything… I got worse"	4
			…"Once I started doing the exercises they were alright, but as soon as I stopped, I was sore again. I don’t know, it just didn’t really work for me. I was like, I was always in pain."	4
			Re: best bits: "the overall Physio daily exercise regime"	5
			"by the third week I was feeling muscle strength, so that gave me more confidence"	5
			"there were a couple of things actually, I found really, really helpful & that was the easily adapted stretching & exercise regime each day."	5
			"time the involvement of the Physiotherapy, the stretching and the exercises, was equally important."	6
			All of a sudden, I can walk again on bitumen… I can have a shower now, a hot shower & that’s good… it’s been a tremendous improvement.	7
			stretching (Slump stretch graded exposure) definitely does the trick, because when you look at my feet, I couldn’t walk on pebbles and all of a sudden, it’s good again. So, it’s an improvement on my nerves. I feel a lot better, that’s the most positive aspect of all of it.	7
			I sweep the floor, I go down the garden… I can do more things quicker and more of it than before. I can lift things. It’s good, whichever way I look at it.	7
			It was good in trying to get you stretch and be flexible and trying to sort of overcome your pain.	8
			I have to do every day exercise, I have to move because it’s better for my health	9
			My body is more flexible than before. But pain is not gone away...	10
			I think it’s more beneficial if they target which area in body you have pain, then they give different exercise in particular for that pain. I think this is more helpful.	10
			Now I am completely... now I am relying on the exercise, I am doing the exercise maybe every day.	10
			[I learnt] that regime of exercises	12
34	Impact of tracking exercise dosage		"the mapping of progress was helpful"	5
			"I think the third week in, when I could really see from the paperwork that we were filling out, how in black & white, I was progressing with how much I could achieve with just the gentle exercise & the other big thing was measuring how far I could walk comfortably & that I could not only do that & see the progression"	5
			"I could see on paper this gradual increase in accomplishing things & being longer without pain episodes"	5
			"You see it, you can see it working & you’ve got it on paper, you can measure yourself. "	5
35	Being in a group helped		I was able to expose myself by talking about it, what I went through and I could share my pain and suffering with other participants that were there, and the Physiotherapist as well. I was able to open up because what I went through over the last 3 years was really difficult for me. I had seen a lot of counsellors and stuff, but I was able to listen to other people what they were going through an…	3
			I’ve made friends now. In the past 3 years I was really depressed and traumatised. Now I’m able to make friends and have coffee with my friends. So that’s something different and fulfilling.	3
			"it became possible to relate to the other individuals participating in the Program. The small number of people, I got to know them almost every single one, personally."	6
			The best bits were I had company	12
36	Need for validation and empathy		[sharing experiences with the group] was a very good exposure of pain and suffering that I was going through.	3
			Because we don’t look physically unwell, we haven’t got a broken leg with a cast on it, we’re not showing it & we’re not being believed.	5
37	Individualised care within the group setting		My pain was completely different to other people’s pain and what I suffered was something different and that other people had different pain. But I could share and understand other people’s views. We shared a lot of things in common.	3
			"The Program is good in that you can make it custom made to yourself."	5
38	Value of program impeded by other factors		"I was having falls… I broke my neck 3 months ago"	4
			other than that I had a fall	12
39	Value of relaxation / meditation		"The meditation wasn't too bad. I can't really focus but I'll still try to do it."	4
			"I tried to meditate but I haven’t got the patience for it…"	4
			"the meditation, separated from the context of some sort of religious spirituality, but just in terms of calming the nerves is extremely important"	6
			the meditation was good. Relaxation was good.	8
40	Impact of medications		"...pain killers & stuff like that, but they don’t really work, it just takes the edge off everything so I can do things."	4
			Endone doesn’t work anymore, Tramadol does. They put me on Palexia which at first, it was perfect, but now I still get the pain and I have to wait till it dissipates. Sometimes a day, sometimes two days but then I’m ok again.	7
			Because medicine doesn’t work for me…	10
41	Long term impacts of learning pain management strategies		"The good thing is that it’s been last year & you’re not going to forget."	5
			"Yes, I have a routine that helps me sleep at night, involving an hour of stretching that I adapted from the stretching part of the Program. I do it every night before bed and it allows me to sleep without a problem. Not the kind of problems I had before I started the Program. "	6
42	Impact of ceasing opiods		"doing the Program, I was able to stop the pain killers and I found that the combination of ideas and exercises from the Pain Program made it unnecessary to worry about pain killers."	6
43	Changes in pain		before the Program it was continuous pain.	7
44	The program was transformative		I can walk without pain. It’s a miracle that Program, I would say, in my case the pain I’ve had.	7
45	Valued goal setting		we had goals that we were set, that we had to try and do at home, or try and do outside the Spark Program.	8
			Just stick with your plan. Always put goals and you will reach this goal	9
			I would plan for myself how I was going I would do my exercise and I’m doing it.	9
46	Values awareness		I have more awareness generally.	2
			I get a better idea about my body condition now.	10
47	Cure-focussed despite psychoeducation to focus on functional gains		Exercise is the only one option left for me to get rid of this pain.	10
			there’s no change in the pain actually. I’m managing this pain, the pain is still there.	10
